# Supplementary material for: Layering perspectives: a structured approach to meaningful patient and public involvement and engagement in the RETURN dental trial
Source: Res Involv Engagem. 2026 Mar 7;12:44. doi: 10.1186/s40900-026-00857-w (PMC13081612; doi:10.1186/s40900-026-00857-w)
Supplement: Supplementary file 4 — Supplementary Material 4 [file 40900_2026_857_MOESM4_ESM.zip]

Archive with 1 entries (1 files):
- Additional File 4 Cost Intervention Video.mp4
